# Supplementary material for: Effects of personalized diets by prediction of glycemic responses on glycemic control and metabolic health in newly diagnosed T2DM: a randomized dietary intervention pilot trial
Source: BMC Med. 2022 Feb 9;20:56. doi: 10.1186/s12916-022-02254-y (PMC8826661; doi:10.1186/s12916-022-02254-y)
Supplement: Supplementary file 2 — Additional file 2. List of features used for predictions of personal postprandial response. [file 12916_2022_2254_MOESM2_ESM.xlsx]

## Sheet: Sheet1
List of features - PPGR prediction, T2DM individuals
Blood tests
HbA1C%
Hemoglobin
FastingGlucose
Anthropometric (measured at profiling)
BMI
BodyFat
Waist
Weight
Hips
Dietary components of the meal
Alanine_g
Alcohol_g
Arginine_g
Caffeine_mg
Calcium_mg
Carbohydrate_g
Cholesterol_mg
Energy_kcal
Fructose_g
Galactose_g
Glucose_g
Isoleucine_g
Lactose_g
Leucine_g
Magnesium_mg
Maltose_g
Niacin_mg
Phenylalanine_g
Protein_g
Sodium_mg
Starch_g
Sucrose_g
SugarsTotal_g
Thiamin_mg
TotalDietaryFiber_g
TotalLipid_g
TotalMonounsaturatedFattyAcids_g
TotalPolyunsaturatedFattyAcids_g
TotalSaturatedFattyAcids_g
TotalTransFattyAcids_g
VitaminC_mg
VitaminD_IU
VitaminE_mg
Water_g
Zinc_mg
Health questionnaire
Age
Currently_smokes
Evening_Hunger
Ever_smoked
Gender
General_Hunger
Is_pregnant
Midday_Hunger
Morning_Hunger
Physical_activity_-_freq
Physical_activity_-_mins
Regular_defecation
Sleep_quality
Stress
Work_activity
Microbiome features
s_Acidaminococcus_unclassified
s_Adlercreutzia_equolifaciens
s_Akkermansia_muciniphila
s_Alistipes_finegoldii
s_Alistipes_indistinctus
s_Alistipes_onderdonkii
s_Alistipes_putredinis
s_Alistipes_senegalensis
s_Alistipes_shahii
s_Anaerostipes_hadrus
s_Anaerotruncus_unclassified
s_Bacteroidales_bacterium_ph8
s_Bacteroides_caccae
s_Bacteroides_cellulosilyticus
s_Bacteroides_clarus
s_Bacteroides_dorei
s_Bacteroides_eggerthii
s_Bacteroides_faecis
s_Bacteroides_finegoldii
s_Bacteroides_fragilis
s_Bacteroides_intestinalis
s_Bacteroides_massiliensis
s_Bacteroides_nordii
s_Bacteroides_ovatus
s_Bacteroides_plebeius
s_Bacteroides_salyersiae
s_Bacteroides_stercoris
s_Bacteroides_thetaiotaomicron
s_Bacteroides_uniformis
s_Bacteroides_vulgatus
s_Bacteroides_xylanisolvens
s_Barnesiella_intestinihominis
s_Bifidobacterium_adolescentis
s_Bifidobacterium_animalis
s_Bifidobacterium_bifidum
s_Bifidobacterium_catenulatum
s_Bifidobacterium_longum
s_Bifidobacterium_pseudocatenulatum
s_Bilophila_unclassified
s_Bilophila_wadsworthia
s_Burkholderiales_bacterium_1_1_47
s_Catenibacterium_mitsuokai
s_Clostridium_bartlettii
s_Clostridium_bolteae
s_Clostridium_leptum
s_Collinsella_aerofaciens
s_Coprobacter_fastidiosus
s_Coprococcus_catus
s_Coprococcus_comes
s_Coprococcus_sp_ART55_1
s_Desulfovibrio_desulfuricans
s_Desulfovibrio_piger
s_Dorea_formicigenerans
s_Dorea_longicatena
s_Eggerthella_unclassified
s_Erysipelotrichaceae_bacterium_6_1_45
s_Escherichia_coli
s_Escherichia_unclassified
s_Eubacterium_biforme
s_Eubacterium_eligens
s_Eubacterium_hallii
s_Eubacterium_ramulus
s_Eubacterium_rectale
s_Eubacterium_siraeum
s_Eubacterium_ventriosum
s_Faecalibacterium_prausnitzii
s_Flavonifractor_plautii
s_Gordonibacter_pamelaeae
s_Haemophilus_parainfluenzae
s_Holdemania_unclassified
s_Lachnospiraceae_bacterium_1_1_57FAA
s_Lachnospiraceae_bacterium_2_1_58FAA
s_Lachnospiraceae_bacterium_3_1_46FAA
s_Lachnospiraceae_bacterium_5_1_63FAA
s_Lachnospiraceae_bacterium_7_1_58FAA
s_Lachnospiraceae_bacterium_8_1_57FAA
s_Lactobacillus_ruminis
s_Lactococcus_lactis
s_Megamonas_unclassified
s_Methanobrevibacter_smithii
s_Odoribacter_splanchnicus
s_Oscillibacter_unclassified
s_Oxalobacter_formigenes
s_Parabacteroides_distasonis
s_Parabacteroides_goldsteinii
s_Parabacteroides_johnsonii
s_Parabacteroides_merdae
s_Parabacteroides_unclassified
s_Paraprevotella_clara
s_Paraprevotella_unclassified
s_Paraprevotella_xylaniphila
s_Parasutterella_excrementihominis
s_Peptostreptococcaceae_noname_unclassified
s_Phascolarctobacterium_succinatutens
s_Prevotella_copri
s_Roseburia_hominis
s_Roseburia_intestinalis
s_Roseburia_inulinivorans
s_Roseburia_unclassified
s_Ruminococcus_albus
s_Ruminococcus_bromii
s_Ruminococcus_callidus
s_Ruminococcus_gnavus
s_Ruminococcus_lactaris
s_Ruminococcus_obeum
s_Ruminococcus_sp_5_1_39BFAA
s_Ruminococcus_torques
s_Streptococcus_parasanguinis
s_Streptococcus_salivarius
s_Streptococcus_thermophilus
s_Subdoligranulum_unclassified
s_Sutterella_wadsworthensis
s_Veillonella_parvula
